# Supplementary material for: Cloning and sequencing analysis of whole Spiroplasma genome in yeast
Source: Front Microbiol. 2024 May 31;15:1411609. doi: 10.3389/fmicb.2024.1411609 (PMC11176537; doi:10.3389/fmicb.2024.1411609)
Supplement: Supplementary Table S1 — List of primers used in this study. [file Table_1.XLSX]

## Sheet: Table S1
Supplementary Table S1. List of primers used in this study.
#	Name	Sequence	Length
	Vector construction
1	ROC800	ATTTGAATGTATTTAGAAAAATAAACAAATGCCTGTAACTTACACGCG	48
2	ROC801	GTGCACTCTCAGTACAATCTGCTCTGATGCTGGATAACCGTATTACCGCC	50
3	ROC802	CTCACTCAAAGGCGGTAATACGGTTATCCAGCATCAGAGCAGATTGTACT	50
4	ROC803	AAAGATACGAGGCGCGTGTAAGTTACAGGCATTTGTTTATTTTTCTAAATACATTCA	57
	Preparation of genome cloning vector
1	SChry_TAR_Asc1_Fwd	TACTATCCGGGGGAGAAAAATCATTAGTTGCATTATCAGTTTTATTTGCAATTTTAAAGGCGCGGCGGCCGCTTACATCTTCGGAAAACAAAAACTA	97
2	SChry_TAR_Asc1_Rev	TCAACATTAGCTGGATCTAATGGGGCTTCTGCTTCATCTAAAATTACTAACGGGATTGGGCGCGGCGGCCGCCTACATAAGAACACCTTTGGTGGAGG	98
3	SChry_TAR_Asc2_Fwd	CCTCGGTCCCAAACCGAGTGCTCTACCAAGCTAAGCTACTTTCCGAAAAAAAATAAATGGCGCGGCGGCCGCTTACATCTTCGGAAAACAAAAACTA	97
4	SChry_TAR_Asc2_Rev	ATCAATTGGATAGATCGTTTGACTACGGATCAAAAGGTTGAGGGTTCGAATCCTTCTGGGCGCGGCGGCCGCCTACATAAGAACACCTTTGGTGGAGG	98
5	SChry_TAR_Sfi_Fwd	AGGGATTAACCGTATCAGAGTTCTTTATTTCAACCCATGGGGCAAGAAAAGGGATGGCCGATGGCGGCCGCTTACATCTTCGGAAAACAAAAACTA	96
6	SChry_TAR_Sfi_Rev	CTTGTGAAACGTCAACTAACCGACGAGTTAAGTACCCTGAATCGGCAGTTTTTAGGGCCACATGCGGCCGCCTACATAAGAACACCTTTGGTGGAGG	97
7	Spiro_TAR_ICeu_Fwd	GCCGCAAGGCGAAGCTTTGAACCGAAGCCCCAGTGAACGGCGGCCGTAACTATAACGGTCCTAAGCGGCCGCTTACATCTTCGGAAAACAAAAACTA	97
8	Spiro_TAR_ICeu_Rev	GAAGGGATCATTACGCCTTTCGTGCGGGTCAGAACTTACCTGACAAGGAATTTCGCTACCTTAGGCGGCCGCCTACATAAGAACACCTTTGGTGGAGG	98
	Junction PCR
1	SChry_CFM_Sfi_F	TCGTTACTTTAAGTTGTATGGGGCTAATAA	30
2	SChry_CFM_Sfi_R	GGTAACCCTTGGGTAATATCAGCTCCCCCA	30
3	SChry_CFM_Asc1_F	CGTTTAACTGAAGAATATCATATGACCTAT	30
4	SChry_CFM_Asc1_R	ATTAACACAAAAGTAATAATTGTCATCATT	30
5	SChry_CFM_ICeu_F	ATATAGAGTGATGGAGTGACGGAGAAGGAT	30
6	SChry_CFM_ICeu_R	GCGACGGCCCTTCCACGCGGGACCGCCGGA	30
7	SChry_CFM_Asc2_F	ACCCCCGCGCGGCTTTCACCGCCTGTCGGT	30
8	SChry_CFM_Asc2_R	GGTTTTAAATAAAAAAATTGTTTGTTCACA	30
9	CFM1	CTTCACTGTTTTCTTGTTCACTAAC	25
10	CFM2	AGAATTACCCTCCACGTTGATTGTC	25
	Colony-PCR
1	Schry_Mpx_A1_F (1-1_tufA)	ACGTGGACAAGTATTGGCAAAGC	23
2	Schry_Mpx_A1_R (1-1_tufA)	TTCAATCGCAACTGGGGCAA	20
3	Schry_Mpx_A2_F (1-2_atpA)	CAGTTGAACGAATTGCCCCA	20
4	Schry_Mpx_A2_R (1-2_atpA)	CTTCCCCAGCTTCCATTCATTC	22
5	Schry_Mpx_A3_F (1-3_ftsY)	TGGAGTTAATGGGGCTGGTA	20
6	Schry_Mpx_A3_R (1-3_ftsY)	TCATCTGGTTGTTCACCTAACCC	23
7	Schry_Mpx_A4_F (1-4_pgk)	ATGCATTTGGAACAGCTCACCG	22
8	Schry_Mpx_A4_R (1-4_pgk)	CAGCAGCAATTCCTGGTAAGAC	22
9	Schry_Mpx_A5_F (1-5_pyrG)	CTGTCCAAGTTGTTCCGCACAT	22
10	Schry_Mpx_A5_R (1-5_pyrG)	CCCAAGGGCATCTTCTTTTGCT	22
11	Schry_Mpx_A6_F (1-6_secY)	TGGGTAGTTACTTAACCGTCCCTG	24
12	Schry_Mpx_A6_R (1-6_secY)	GACGGACAGTTTCTAACGCAAC	22
13	Schry_Mpx_A7_F (1-7_pyrBC)	GCAGCCCACAAATTAGGGTGTA	22
14	Schry_Mpx_A7_R (1-7_pyrBC)	GGCAATCACATCAATAACCCC	21
15	Schry_Mpx_B1_F (2-1_pdhC)	TCAATTAAAAGGCCAAGCGG	20
16	Schry_Mpx_B1_R (2-1_pdhC)	TGTAAAAGTCCCATCGCGCA	20
17	Schry_Mpx_B2_F (2-2_gpsA)	TGGGACAGTTTTGGCCAATGT	21
18	Schry_Mpx_B2_R (2-2_gpsA)	CACGAACTTCTTTAGCAACGGC	22
19	Schry_Mpx_B3_F (2-3_argS)	TTGGTCATGCGCGAAATGG	19
20	Schry_Mpx_B3_R (2-3_argS)	CACCCCCTCAGAAGTTAACCAA	22
21	Schry_Mpx_B4_F (2-4_ffh)	GGGAGTGGGAAAACAACCACAA	22
22	Schry_Mpx_B4_R (2-4_ffh)	TTCACGACGCTCCTTGATTGTC	22
23	Schry_Mpx_B5_F (2-5_rpoD)	AACGGGGTTGATTTTAGTGATGTGAC	26
24	Schry_Mpx_B5_R (2-5_rpoD)	GCTTCAATTTGCCGAATTCGTTCTC	25
25	Schry_Mpx_B6_F (2-6_rrn)	GAAGTTGGCCGTGATAAGTCAG	22
26	Schry_Mpx_B6_R (2-6_rrn)	CCTCAATTGGTAAAATATCCCCACC	25
27	Schry_Mpx_B7_F (2-7_lonA)	AGAGTTTGATCCTGGCTCAG	20
28	Schry_Mpx_B7_R (2-7_lonA)	GGATACCTTGTTACGACTT	19
29	Schry_Mpx_C1_F (3-1_oppA)	TTTTGCGCCGTTACCAGAAG	20
30	Schry_Mpx_C1_R (3-1_oppA)	TTCCGTCACATCTCCCGATT	20
31	Schry_Mpx_C2_F (3-2_dinB)	TCCTTTGGCGGTAACAAAATTA	22
32	Schry_Mpx_C2_R (3-2_dinB)	TGCTTTGAATGACGTTGATGA	21
33	Schry_Mpx_C3_F (3-3_tkt)	GGACAAGGGGCAACAAAACA	20
34	Schry_Mpx_C3_R (3-3_tkt)	GAAACCACCAGCAAATGGCA	20
35	Schry_Mpx_C4_F (3-4_secDF)	TTGTTAAAGGGGTTGGTGCAGG	22
36	Schry_Mpx_C4_R (3-4_secDF)	CGCTATGATTAGCATGCCCTGT	22
37	Schry_Mpx_C5_F (3-5_ftsZ)	AAGGTAATTGGCGTTGGAGG	20
38	Schry_Mpx_C5_R (3-5_ftsZ)	CCGGTTTCTTGCGGATATTCA	21
39	Schry_Mpx_C6_F (3-6_adhE)	GGAAAAAGCCCGCTCCAAAT	20
40	Schry_Mpx_C6_R (3-6_adhE)	TGCGGCAATATCATCGCTTC	20
41	Schry_Mpx_C7_F (3-7_dnaE)	TGCGACAGTAATATGTTTGGGG	22
42	Schry_Mpx_C7_R (3-7_dnaE)	TAGTCATTCCCGGCGATTCT	20
43	Schry_Mpx_D1_F (4-1_infB)	CAAACAGCGCCAAGGAATTG	20
44	Schry_Mpx_D1_R (4-1_infB)	CTTATCACCGGCATTCGGAACT	22
45	Schry_Mpx_D2_F (4-2_dnaK)	CAGATGAAGTTGTAGCGATGGGAG	24
46	Schry_Mpx_D2_R (4-2_dnaK)	TTCTTCGGCTTCACGAACCA	20
47	Schry_Mpx_D3_F (4-3_proS)	GAGGCATTAATGTATGATGGTCAAGC	26
48	Schry_Mpx_D3_R (4-3_proS)	GCCACAAAACGGGGCTAAAT	20
49	Schry_Mpx_D4_F (4-4_trsE)	TGGAAATTGAATTGATGCTGGG	22
50	Schry_Mpx_D4_R (4-4_trsE)	GCTGATGATAATCCACCACTTGCC	24
51	Schry_Mpx_D5_F (4-5_polA)	ATTCCGGGAGTTGGTGGGAAAA	22
52	Schry_Mpx_D5_R (4-5_polA)	TCTTGGGCTGTTGACCCTTTCT	22
53	Schry_Mpx_D6_F (4-6_dnaA)	CACGAGATGAATCGATCCCC	20
54	Schry_Mpx_D6_R (4-6_dnaA)	AGGCTATTTCACCAATAAAAACTAGTGG	28
55	Schry_Mpx_D7_F (4-7_rpoB)	CAGGAGAAACAGCAACACCAGATG	24
56	Schry_Mpx_D7_R (4-7_rpoB)	CCCGGTTTAACTTCTGTTCCGA	22
