# Supplementary material for: Cloning and sequencing analysis of whole Spiroplasma genome in yeast
Source: Front Microbiol. 2024 May 31;15:1411609. doi: 10.3389/fmicb.2024.1411609 (PMC11176537; doi:10.3389/fmicb.2024.1411609)
Supplement: Supplementary Table S2 — Summary of whole genome cloning of S. chrysopicola. [file Table_2.XLSX]

## Sheet: Table S2
Supplementary Table S2. Summary of whole genome cloning of S. chrysopicola.
#	Genomic fragment [1]	Size (kbp)	No. of colonies [2]	Positive clones by multiplex-PCR	Positive clones by PFGE	Sequenced [3]
1	1	218	337	15/16	2/2	2
2	2	153	333	16/16	2/2	2
3	3	406	246	2/16	1/2	2
4	4	346	198	7/16	2/2	2
5	whole, SfiI	1123	42	0/16	0/1	1
6	whole, I-CeuI	1123	150	1/16	1/1	1
[1] Fragment numbers are shown in Figure 1.
[2] Number of yeast colonies after genome cloning by the spheroplast transformation.
[3] Number of samples for Illumina sequencing.
