# Supplementary material for: Cloning and sequencing analysis of whole Spiroplasma genome in yeast
Source: Front Microbiol. 2024 May 31;15:1411609. doi: 10.3389/fmicb.2024.1411609 (PMC11176537; doi:10.3389/fmicb.2024.1411609)
Supplement: Supplementary Table S3 — Summary of resequencing of YAC clones. [file Table_3.XLSX]

## Sheet: Talbe S3
Supplementary Table S3. Summary of re-sequencing of YAC clones.
Clone no.	Fragment no.	Size (bp)	Total reads	Total read size (bp)	Mapped reads	Mapped read size (bp)	Mapped % of reads	Coverage	Cloned region	Cloned length (bp)	No. of mutations	Accession no.
1-1	1	218612	5110386	766557900	617392	92608800	0.120811	423.622	64950-283562	218612	3	DRA018010
1-2	1	218612	5109816	766472400	584896	87734400	0.114465	401.325	64950-283562	218612	3	DRA018011
2-1	2	152995	4898372	734755800	139640	20946000	0.0285074	136.906	283559-436554	152995	0	DRA018012
2-2	2	152995	5531140	829671000	346050	51907500	0.062564	339.276	283559-436554	152995	0	DRA018013
3-1	3	406298	8313592	1247038800	952962	142944300	0.114627	351.821	436549-842847	406298	0	DRA018014
3-2	3	406298	7360672	1104100800	1600494	240074100	0.217439	590.882	596460-806567 [1]	210107 [1]	1	DRA018015
4-1	4	345432	4142226	621333900	725932	108889800	0.175252	315.228	842844-64953	345431	1	DRA018016
4-2	4	345432	3357392	503608800	1220590	183088500	0.363553	530.028	842844-64953	345431	0	DRA018017
5-1	whole, SfiI	1123322	2701336	405200400	879266	131889900	0.325493	117.411	64946-378233; 400378-718677; 761417-1024677 [1]	894,846 [1]	3	DRA018018
6-1	whole, I-CeuI	1123322	5589114	838367100	1968442	295266300	0.352192	262.851	1-1123322	1123322	1	DRA018019
	average		5.2114e+06	781710690	903566	135534960	0.18749	346.935
[1] Cloned regions were shorter than the estimates.
