# Supplementary material for: Cloning and sequencing analysis of whole Spiroplasma genome in yeast
Source: Front Microbiol. 2024 May 31;15:1411609. doi: 10.3389/fmicb.2024.1411609 (PMC11176537; doi:10.3389/fmicb.2024.1411609)
Supplement: Supplementary Table S4 — Details of mutations in YAC clones. [file Table_4.XLSX]

## Sheet: Table S4
Supplementary Table S4. Details of mutations in YAC clones.
Clone no.	Fragment no.	Cloned length (bp)	No. mutations [1]		Detail of mutations
			>90%	>30%	Region	Type	Reference	Allele	Count	Coverage	Frequency	Locus	Product	Mutation category
1-1	1	218612	3	3	105139	SNV	C	T	394	395	99.75	SCHRY_v1c01480	tRNA (uracil-5-)-methyltransferase Gid	aa substitution, R->C
					218564	Deletion	A	-	115	115	100	SCHRY_v1c02650	chromosome condensation and segregation SMC ATPase	frame shift
					218572	Deletion	T	-	114	115	99.13	SCHRY_v1c02650	chromosome condensation and segregation SMC ATPase	frame shift
1-2	1	218612	3	3	105139	SNV	C	T	360	362	99.45	SCHRY_v1c01480	tRNA (uracil-5-)-methyltransferase Gid	aa substitution, R->C
					218564	Deletion	A	-	88	88	100	SCHRY_v1c02650	chromosome condensation and segregation SMC ATPase	frame shift
					218572	Deletion	T	-	87	87	100	SCHRY_v1c02650	chromosome condensation and segregation SMC ATPase	frame shift
2-1	2	152995	0	1	133868^133869	Insertion	-	T	120	148	81.08	NCR
2-2	2	152995	0	0
3-1	3	406298	0	3	38791	Deletion	T	-	110	148	74.32	NCR
					115426^115427	Insertion	-	A	177	325	54.46	NCR
					168200	Deletion	A	-	190	276	68.84	NCR
3-2	3	210107 [2]	1	5	115426^115427	Insertion	-	A	45	87	51.72	NCR
					187463^187464	Insertion	-	A	540	890	60.67	NCR
					196321^196322	Insertion	-	A	967	1161	83.29	NCR
					362579	SNV	C	T	452	455	99.34	SCHRY_v1c07240	hypothetical protein	aa substitution, S->N
					365234	Deletion	A	-	249	344	72.38	NCR
4-1	4	345431	1	2	20	SNV	A	C	67	67	100	SCHRY_v1t210	tRNA-Arg
					40773	Deletion	A	-	193	294	65.65	NCR
4-2	4	345431	0	1	40773	Deletion	A	-	334	510	65.49	NCR
5-1	whole, SfiI	894,846 [2]	3	7	64950^64951	Insertion	-	C	11	11	100	SCHRY_v1c00480	DNA-directed RNA polymerase subunit beta'	frame shift
					304801	SNV	G	A	143	145	98.62	SCHRY_v1c02810	hypothetical protein	aa substitution, V->I
					304836	SNV	A	T	136	136	100	SCHRY_v1c02810	hypothetical protein	silent
					541449	Deletion	T	-	48	101	47.52	NCR
					551975^551976	Insertion	-	A	50	76	65.79	NCR
					632870^632871	Insertion	-	A	83	98	84.69	NCR
					769082	Deletion	A	-	29	42	69.05	NCR
6-1	whole, I-CeuI	1123322	1	5	380079	SNV	T	C	4	10	40	SCHRY_v1c03470	hypothetical protein	silent
					436517	Deletion	C	-	64	65	98.46	SCHRY_v1r020	23S ribosomal RNA
					440771^440772	Insertion	-	T	178	258	68.99	NCR
					551975^551976	Insertion	-	A	132	189	69.84	NCR
					624013	Deletion	A	-	97	168	57.74	NCR
[1] No. of mutations with frequency above 90% or 30% are shown.
[2] cloned regions were shorter than the estimates.
SNV: single nucleotide variant; NCR: non coding region; Allele: sequences in cloned fragments.
